# Supplementary material for: Unraveling Ruminant Feed Efficiency Through Metabolomics: A Systematic Review
Source: Metabolites. 2024 Dec 3;14(12):675. doi: 10.3390/metabo14120675 (PMC11678121; doi:10.3390/metabo14120675)
Supplement: Supplementary file 1 [file metabolites-14-00675-s001.zip]

Archive with 1 entries (1 files):
- metabolites-3284036-supplementary.xlsx
