# Supplementary material for: Unraveling Ruminant Feed Efficiency Through Metabolomics: A Systematic Review
Source: Metabolites. 2024 Dec 3;14(12):675. doi: 10.3390/metabo14120675 (PMC11678121; doi:10.3390/metabo14120675)
Supplement: Supplementary file 1 [file metabolites-14-00675-s001.zip › metabolites-3284036-supplementary.xlsx]

## Sheet: Sheet1
Table 1. Title, authors, and year of the selected studies in the systematic review.
Title	Authors	Year	DOI
Analysis of biological networks and biological pathways associated with residual feed intake in beef cattle	Karisa, Moore and Plastow (2014)	2014	10.1111/asj.12159
Assessing feed efficiency in beef steers through feeding behavior, infrared thermography and glucocorticoids	Montanholi et al. (2010)	2010	10.1017/S1751731109991522
Association of circulating active and total ghrelin concentrations with dry matter intake, growth, and carcass characteristics of finishing beef cattle	Foote et al. (2014)	2014	10.2527/jas2014-8291
Association of residual feed intake with blood metabolites and reproduction in Holstein cows	Marinho and Santos (2022)	2022	10.3389/fanim.2022.847574
Association of residual feed intake with growth and slaughtering performance, blood metabolism, and body composition in growing lambs	Zhang et al. (2017)	2017	10.1038/s41598-017-13042-7
Associations of blood parameters with age, feed efficiency and sampling routine in young beef bulls	Bourgon et al. (2017)	2017	10.1016/j.livsci.2016.11.003
Biological mechanisms related to differences in residual feed intake in dairy cows	Xi et al. (2016)	2016	10.1017/S1751731116000343
Blood cell and metabolic profile of Nellore bulls and their correlations with residual feed intake and feed conversion ratio	Santana et al. (2013)	2013	ISSN 1519 9940
Blood metabolites and fecal starch as indicators of feed efficiency of beef cattle in the feedlot	Fornazari Neto et al. (2021)	2021	10.1590/1678-4162-12360
Blood parameters associated with residual feed intake in beef heifers	Clemmons et al. (2023)	2023	10.1186/s13104-023-06444-6
Blood plasma traits associated with genetic merit for feed utilization in Holstein cows	Dechow et al. (2017)	2017	10.3168/jds.2016-12502
Candidate serum metabolite biomarkers of residual feed intake and carcass merit in sheep	Goldansaz et al. (2020)	2020	10.1093/jas/skaa298
Characterization and evaluation of residual feed intake measured in mid-to late-gestation mature beef cows and relationships with circulating serum metabolites and linear body measurements	Wood et al. (2014)	2014	10.4141/CJAS2013-165
Chemical group-based metabolome analysis identifies candidate plasma biomarkers associated with residual feed intake in beef steers	Taiwo et al. (2022)	2022	10.3389/fanim.2021.783314
Circulating metabolites indicate differences in high and low residual feed intake Holstein dairy cows	Martin et al. (2021)	2021	10.3390/metabo11120868
Common and diet-specific metabolic pathways underlying residual feed intake in fattening Charolais yearling bulls	Jorge-Smeding et al. (2021)	2021	10.1038/s41598-021-03678-x
Comparative analysis of signaling pathways in tissue protein metabolism in efficient and non-efficient beef cattle: acute response to an identical single meal size	Guarnido-Lopez et al. (2023)	2023	10.1016/j.animal.2023.101017
Correlation of particular bacterial PCR-denaturing gradient gel electrophoresis patterns with bovine ruminal fermentation parameters and feed efficiency traits	Hernandez-Sanabria et al. (2010)	2010	10.1128/AEM.01052-10
Differences in net fat oxidation, heat production, and liver mitochondrial DNA copy numbers between high and low feed-efficient dairy cows	Kennedy et al. (2021)	2021	10.3168/jds.2020-20031
Digestion and metabolism of low and high residual feed intake Nellore bulls	Bonilha et al. (2017)	2017	10.1007/s11250-017-1224-9
Effect of divergence in residual feed intake on feeding behavior, blood metabolic variables, and body composition traits in growing beef heifers	Kelly et al. (2010a)	2010	10.2527/jas.2009-2196
Effect of residual feed intake phenotype-nutritional treatment interaction on the growth performance, plasma metabolic variables and somatotropic axis gene expression of growing ewes	Nie et al. (2016)	2016	10.1071/AN14700
Evaluation of ingestive behavior, ruminal and blood parameters, performance, and thermography as a phenotypic divergence markers of residual feed intake in rearing dairy heifers	Lombardi et al. (2022)	2022	10.3390/ani12030331
Evaluation of the links between lamb feed efficiency and rumen and plasma metabolomic data	Touitou et al. (2022)	2022	10.3390/metabo12040304
Exploration of biological markers of feed efficiency in young bulls	Meale et al. (2017)	2017	10.1021/acs.jafc.7b03503
Feed efficiency and maternal productivity of Bos indicus beef cows	Broleze et al. (2020)	2020	10.1371/journal.pone.0233926
Feeding behavior, ruminal fermentation, and performance of pregnant beef cows differing in phenotypic residual feed intake offered grass silage	Singh et al. (2019)	2014	10.24099/vet.arhiv.0274
Feed utilization, blood metabolites and ingestive behavior in Sahiwal calves divergently selected for low and high residual feed intake	Fitzsimons et al. (2014)	2019	10.2527/jas.2013-7438
Grass silage intake, rumen and blood variables, ultrasonic and body measurements, feeding behavior, and activity in pregnant beef heifers differing in phenotypic residual feed intake	Lawrence et al. (2011)	2011	10.2527/jas.2010-3774
Grazed grass herbage intake and performance of beef heifers with predetermined phenotypic residual feed intake classification	Lawrence et al. (2012)	2012	10.1017/S1751731112000559
Growth, ruminal and metabolic parameters and feeding behavior of Nellore cattle with different residual feed intake phenotypes	Trevizan et al. (2021)	2021	10.1016/j.livsci.2021.104393
How divergence for feed efficiency traits affects body measurements and metabolites in blood and ruminal parameters on pre-weaning dairy heifers	Leao et al. (2021)	2021	10.3390/ani11123436
Identification of a metabolomic signature associated with feed efficiency in beef cattle	Novais et al. (2019)	2019	10.1186/s12864-018-5406-2
Identification of candidate genes and enriched biological functions for feed efficiency traits by integrating plasma metabolites and imputed whole genome sequence variants in beef cattle	Li et al. (2021)	2021	10.1186/s12864-021-08064-5
Intake of conserved and grazed grass and performance traits in beef suckler cows differing in phenotypic residual feed intake	Lawrence et al. (2013)	2013	10.1016/j.livsci.2012.12.024
Integrated meta-omics reveals new ruminal microbial features associated with feed efficiency in dairy cattle	Xue et al. (2022)	2022	10.1186/s40168-022-01228-9
Metabolic differences in Angus steers divergently selected for residual feed intake	Richardson et al. (2004)	2004	10.3168/jds.2017-13736
Metabolomics analyses in high-low feed efficient dairy cows reveal novel biochemical mechanisms and predictive biomarkers	Wang and Kadarmideen (2019)	2019	10.3390/metabo9070151
Metabolomics profile and targeted lipidomics in multiple tissues associated with feed efficiency in beef steers	Artegoitia et al. (2019)	2019	10.1021/acsomega.8b02494
Multi-omics revealed the long-term effect of ruminal keystone bacteria and the microbial metabolome on lactation performance in adult dairy goats	Wang et al. (2023)	2023	10.1186/s40168-023-01652-5
Muscle and liver metabolomic signatures associated with residual feed intake in Nellore cattle	Consolo et al. (2018)	2021	10.1016/j.anifeedsci.2020.114757
Non-invasive metabolomics biomarkers of production efficiency and beef carcass quality traits	Artegoitia et al. (2022)	2022	10.1038/s41598-021-04049-2
Nutrient utilization, growth performance and blood metabolites in Murrah buffalo calves (Bubalus bubalis) divergently selected for residual feed intake	Sharma et al. (2014)	2016	10.1080/1745039X.2016.1233678
Nutrient utilization and methane emissions in Sahiwal calves differing in residual feed intake	Sharma et al. (2016)	2014	10.1080/1745039X.2014.951193
On the relationships between glucocorticoids and feed efficiency in beef cattle	Montanholi et al. (2013)	2013	10.1016/j.livsci.2013.04.002
Plasma and milk metabolomics in lactating sheep divergent for feed efficiency	Toral et al. (2023)	2023	10.3168/jds.2022-22609
Plasma metabolites associated with residual feed intake and other productivity performance traits in beef cattle	Karisa et al. (2014)	2014	10.1016/j.livsci.2014.03.002
Relationship between body measurements, metabolic hormones, metabolites and residual feed intake in performance tested pedigree beef bulls	Kelly et al. (2011)	2011	10.1016/j.livsci.2010.05.018
Relationship between performance, metabolic profile, and feed efficiency of lactating beef cows	Souza et al. (2019)	2019	10.1007/s11250-019-01906-1
Relationship of glucocorticoids and hematological measures with feed intake, growth, and efficiency of finishing beef cattle	Foote et al. (2016)	2016	10.2527/jas2015-9407
Repeatability of feed efficiency, carcass ultrasound, feeding behavior, and blood metabolic variables in finishing heifers divergently selected for residual feed intake	Kelly et al. (2010b)	2010	10.2527/jas.2009-2700
Residual feed intake and blood variables in young Nellore cattle	Nascimento et al. (2015)	2015	10.2527/jas2014-8368
Residual feed intake divergence during the preweaning period is associated with unique hindgut microbiome and metabolome profiles in neonatal Holstein heifer calves	Elolimy et al. (2020)	2020	10.1186/s40104-019-0406-x
Residual feed intake in peripartal dairy cows is associated with differences in milk fat yield, ruminal bacteria, biopolymer hydrolyzing enzymes, and circulating biomarkers of immunometabolism	Elolimy et al. (2022)	2022	10.3168/jds.2021-21274
Residual feed intake is related with metabolic and inflammatory response during the pre-weaning period in Italian Simmental calves	Ferronato et al. (2023)	2023	10.3168/jds.2023-23617
Rumen bacteria and serum metabolites predictive of feed efficiency phenotypes in beef cattle	Clemmons et al. (2019)	2019	10.1007/s11306-017-1282-z
Rumen biohydrogenation and milk fatty acid profile in dairy ewes divergent for feed efficiency	Toral et al. (2021)	2021	10.3168/jds.2020-19061
Rumen fluid metabolomics analysis associated with feed efficiency on crossbred steers	Artegoitia et al. (2017)	2017	10.1038/s41598-017-02856-0
Rumen fluid metabolomics of beef steers differing in feed efficiency	Clemmons et al. (2020)	2020	10.1007/s1130 6-020-1643-x
Rumen microbiome and metabolome of high and low residual feed intake angus heifers	Liu et al. (2022a)	2022	10.3389/fvets.2022.812861
Ruminal and feces metabolites associated with feed efficiency, water intake and methane emission in Nellore bulls	Malheiros et al. (2023)	2023	10.1038/s41598-023-45330-w
Serum metabolite biomarkers for predicting residual feed intake (RFI) of young angus bulls	Foroutan et al. (2020)	2020	10.3390/metabo10120491
Serum metabolites associated with feed efficiency in black angus steers	Clemmons et al. (2017)	2017	10.1038/s41598-019-55978-y
Small intestine microbiome and metabolome of high and low residual feed intake angus heifers	Liu et al. (2022b)	2022	10.3389/fmicb.2022.862151
Specific microbiome-dependent mechanisms underlie the energy harvest efficiency of ruminants	Ben Shabat et al. (2016)	2016	10.1038/ismej.2016.62
Systems biology analysis merging phenotype, metabolomic and genomic data identifies Non-SMC Condensin I Complex, Subunit G (NCAPG) and cellular maintenance processes as major contributors to genetic variability in Bovine feed efficiency	Widmann et al. (2015)	2015	10.1371/journal.pone.0124574
The differential plasma and ruminal metabolic pathways and ruminal bacterial taxa associated with divergent residual body weight gain phenotype in crossbred beef steers	Idowu et al. (2023)	2023	10.1093/tas/txad054
The relationship between feed efficiency and the circadian profile of blood plasma analytes measured in beef heifers at different physiological stages	Gonano et al. (2014)	2014	10.1017/S1751731114001463
Untargeted metabolomics confirms the association between plasma branched chain amino acids and residual feed intake in beef heifers	Jorge-Smeding et al. (2022)	2022	10.1371/journal.pone.0277458
Use of metabolomics tools in the evaluation of the fattening performance of lambs	Kahraman et al. (2022)	2022	10.21521/mw.6697
Whole-tract dry matter and nitrogen digestibility of lactating dairy cows selected for phenotypic divergence in residual feed intake	Thornhill et al. (2014)	2014	10.1071/AN14200
